# Supplementary material for: Distinct stem-like cell populations facilitate functional regeneration of the Cladonema medusa tentacle
Source: PLoS Biol. 2023 Dec 21;21(12):e3002435. doi: 10.1371/journal.pbio.3002435 (PMC10734932; doi:10.1371/journal.pbio.3002435)
Supplement: S1 Data — (XLSX) [file pbio.3002435.s012.xlsx]

## Sheet: Fig 1I
		0=not functional , 1=functional
	Sample	0 hpa	24 hpa	48 hpa	72 hpa
	1	0	0	0	1
	2	0	0	0	1
	3	0	0	0	1
	4	0	0	0	1
	5	0	0	0	1
	6	0	0	0	1
	7	0	0	0	1
	8	0	0	0	1
	9	0	0	0	1
	10	0	0	0	1
	11	0	0	0	1
	12	0	0	0	1
	13	0	0	0	1
	14	0	0	0	1
	15	0	0	0	1
	16	0	0	0	1
	17	0	0	1	1
	18	0	0	1	1
	19	0	0	1	1
	20	0	0	1	1
	21	0	0	1	1
	22	0	0	1	1
	23	0	0	1	1
	24	0	0	1	1
	25	0	0	1	1
	26	0	0	1	1
	27	0	0	1	1
	28	0	0	1	1
	29	0	0	1	1
	30	0	0	1	1
	31	0	0	1	1
	32	0	0	1	1
	33	0	0	1	1
	34	0	0	1	1
	35	0	0	1	1
	36	0	0	1	1
	# Total tentacle	36	36	36	36
	# Total functional tentacle	0	0	20	36
	The rate of functional tentacle (%)	0	0	55.5556	100

## Sheet: Fig 2B
	Intact
	% basal	% middle	% distal
	62.2642	29.5597	8.1761
	52.9412	46.0784	0.980392
	63.7931	33.6207	2.58621
	60.804	29.1457	10.0503
	71.2963	26.8519	1.85185
	55.6338	36.2676	8.09859
	60.2007	32.107	7.69231
	53.5032	39.4904	7.00637
	54.3027	38.8724	6.82493
	64.5038	29.3893	6.10687
	60.0649	33.7662	6.16883
	58.5366	36.9338	4.52962
	78.7879	14.3939	6.81818
	74.3902	24.3902	1.21951
	73.0769	21.1538	5.76923
	84.6847	14.4144	0.900901
	71.6578	24.0642	4.27807
	74.1176	20	5.88235
	66.4336	28.6713	4.8951
average	65.3154	29.4301	5.25451
n	19	19	19
	24 hpa
	% basal	% middle	% distal
	12.2549	25.9804	61.7647
	6.80628	35.0785	58.1152
	8.52018	31.3901	60.0897
	18.5668	28.3388	53.0945
	20.5714	30.5714	48.8571
	14.1304	33.1522	52.7174
	5.55556	35.9649	58.4795
average	12.3437	31.4966	56.1597
n	7	7	7
	48 hpa
	% basal	% middle	% distal
	12.5	49.6094	37.8906
	11.5	22	66.5
	12.2093	19.7674	68.0233
	14.881	40.4762	44.6429
	23.1293	40.1361	36.7347
	8.5	29.5	62
	16.2602	30.8943	52.8455
	10.2151	36.0215	53.7634
	12.8319	41.5929	45.5752
	18.5393	55.0562	26.4045
average	14.0566	36.5054	49.438
n	10	10	10
	72 hpa
	% basal	% middle	% distal
	25	63.2353	11.7647
	37.1287	55.9406	6.93069
	38.0682	52.2727	9.65909
	45.5738	42.623	11.8033
	39.3701	46.9816	13.6483
	46.6387	44.958	8.40336
average	38.6299	51.0019	10.3682
n	6	6	6

## Sheet: Fig 2E
% PH3+ cells/all cells
	Bulb (a)	Amp site	Bulb (b)	Blastema
	2.31214	0	0.892857	3.25581
	0.913242	2.45902	2.11864	0.826446
	1.5	0	2.53807	1.99005
	0.534759	0	1.1811	3.11111
	2.35294	1.26582	3.49345	6.06061
	2.07254	0	2.7907	3.13901
	1.41509	0.793651	1.83486	1.71674
	0.490196	0	2.41935	1.92308
	0.454545	2.0202	3.19635	2.32558
	3.28638	0	0.490196	2.43902
	1.4218	1.15607	2.95567	3.20856
	0	0	2.11864	2.88462
	1.03093	0.657895	0.505051	3.91304
	1.0101	1.50376	0.854701	3.75587
average	1.34248	0.70403	1.9564	2.8964
n	14

## Sheet: Fig 2F
% EdU+ cells/all cells
	Bulb (a)	Amp site	Bulb (b)	Blastema
	14.4509	1.28205	20.5357	46.5116
	17.8082	4.09836	24.1525	46.281
	16.5	1.41844	20.8122	40.2985
	13.369	2.4	24.0157	49.3333
	7.64706	1.26582	23.1441	55.8442
	15.0259	2.85714	25.5814	44.843
	20.7547	0	24.3119	42.4893
	24.0196	2.58065	31.8548	50.4808
	19.0909	2.0202	24.6575	40.4651
	19.2488	1.48148	26.9608	49.7561
	12.7962	2.31214	23.6453	58.2888
	13.9831	1.76471	25.8475	40.3846
	13.9175	2.63158	24.2424	38.2609
	17.6768	3.7594	25.641	47.4178
average	16.1635	2.13371	24.6716	46.4754
n	14

## Sheet: Fig 3B
% cell types in blastema
	i-cells	Epithelial cells	Nematocytes
	79.5918	12.2449	8.16327
	86.3636	6.81818	6.81818
	73.913	10.8696	15.2174
average	79.9562	9.97755	10.0663

## Sheet: Fig 3D
	Intact
	% distal	% middle	% basal
	3.42466	28.7671	67.8082
	4.49438	27.7154	67.7903
	1.22449	19.5918	79.1837
	1.69492	31.0734	67.2316
	3.9604	13.8614	82.1782
average	2.95977	24.2018	72.8384
n	5
	24 hpa
	% distal	% middle	% basal
	22.1996	44.8065	32.9939
	13.6223	46.13	40.2477
	38.3858	41.9291	19.685
	22.3195	26.0394	51.6411
average	24.1318	39.7263	36.1419
n	4
	48 hpa
	% distal	% middle	% basal
	11.1455	21.6718	67.1827
	3.06947	30.5331	66.3974
	8.95522	37.5	53.5448
average	7.7234	29.9016	62.375
n	3
	72 hpa
	% distal	% middle	% basal
	2.68949	29.5844	67.7262
	1.222	27.0876	71.6904
	1.58228	18.038	80.3797
	0.25	8.75	91
	2.60116	21.0983	76.3006
average	1.66898	20.9116	77.4194
n	5

## Sheet: Fig 3F
% Nanos1+/EdU+	Intact bulb	Blastema
	68.1818	32.2581
	75.4386	33.6
	78.8462	36.036
	82	23.1707
	75	14.4231
	75	34.0909
	75	37.3626
	74.1935	29.2683
	55	34.0909
	54.902	21.6495
	76.7442	27.8351
	77.9412	27.9279
	77.2727	22.3881
	50	33.8028
	61.1111	26.087
	69.0909	21.9178
	55.102	16
	72.9167	26.7241
		23.3333
		38.4615
		49.4949
		56.7308
average	69.6523	30.3024
n	18	22

## Sheet: Fig 4D
% EdU+/BrdU+	bulb	blastema
	96.5517	22.3684
	93.5484	20.2703
	76.9231	27.5862
	63.6364	13.0435
	61.5385	19.1489
	60	41.9355
	58.8235	21.0526
	55.5556	0
	54.5455	2.32558
	65.5172	3.0303
		0
		10
		0
		15.7895
		13.7931
		5.76923
		9.45946
		10.1266
		17.2414
		18.6667
		9.09091
		18.5185
average	68.664	13.6008
n	10	22

## Sheet: Fig 4E
# RHSCs	Intact	24 hpa	48 hpa	72 hpa
	200	568.5	604	420
	206	434	506	562
	82	243	400	393
	95	254	380	315
	188	320	388	315
	201	428	200	401
	120	398	418	260
	137	479	521	369
	146	447	401	436
	143	351	395	805
	196	520	480	908
	220	475	428	786
	247	504	630	818
	274	409	721	899
	310	367	724	778
	243	480	522	1034
	292	578	532
	293	623	487
	247	506	624
	280		505
average	206	441.289	493.3	593.688
n	20	19	20	16

## Sheet: Fig 4F
# RSPCs	24 hpa	48 hpa	72 hpa
	329	786	1560
	228	736	1256
	408	946	873
	368	1173	1014
	202	859	998
	237	786	1050
	287	798
	313	872
	235	992
	192	1063
	248	1231
	255	910
average	275.167	929.333	1125.17
n	12	12	6

[truncated: 25 more sheets: Fig 4J, Fig 5C, Fig 5G, Fig 5J, Fig 5K, Fig 6C, Fig 6F, Fig 6I, Fig S1C, Fig S1F, Fig S2B, Fig S2D, Fig S2E, Fig S4E, Fig S5B, Fig S5D, Fig S5E, Fig S6C, Fig S7C, Fig S7F …]
